# Supplementary material for: Safety and Suitability of Infant Formula Manufactured from Extensively Hydrolyzed Whey Protein Compared to Intact Protein: A Combined Analysis of Two Randomized Controlled Studies
Source: Nutrients. 2024 Jan 12;16(2):245. doi: 10.3390/nu16020245 (PMC10821206; doi:10.3390/nu16020245)
Supplement: Supplementary file 1 [file nutrients-16-00245-s001.zip]

Archive with 1 entries (1 files):
- nutrients-2783282-supplementary.pdf
